# Supplementary material for: In Silico Infection Analysis (iSFA) Identified Coronavirus Infection and Potential Transmission Risk in Mammals
Source: Front Mol Biosci. 2022 Feb 8;9:831876. doi: 10.3389/fmolb.2022.831876 (PMC8861533; doi:10.3389/fmolb.2022.831876)
Supplement: Supplementary file 5 [file DataSheet1.xlsx]

## Sheet: Table_S1
Table S1. Coronavirus Abbreviation List Including 38 Coronavirus and RaTG13.
Full name	Abbreviation	Genome
Avian_coronavirus	AviCoV	NC_001451.1
Rousettus_bat_coronavirus_HKU9	Ro-Bat-CoV_HKU9	NC_009021.1
Porcine_epidemic_diarrhea_virus	PEDV	NC_003436.1
Human_Coronavirus_NL63	HCoV-NL63	NC_005831.2
Feline_infectious_peritonitis_virus	FIPV	NC_002306.3
Human_coronavirus_HKU1	HCoV-HKU1	KF686343
Scotophilus_bat_coronavirus_512	Sc-BatCoV_512	NC_009657.1
SARS_coronavirus	SARS-CoV	NC_004718.3
Middle_East_respiratory_syndrome_coronavirus	MERS-CoV	NC_019843.3
Severe_acute_respiratory_syndrome_coronavirus	SARS-CoV-2	NC_045512.2
Bat_alphacoronavirus	BtCoV	MN065811
Beluga_Whale_coronavirus_SW1	BWCoV_SW1	EU111742
Bulbul_coronavirus_HKU11	BuCoV_HKU11	FJ376619
Camel_coronavirus_HKU23	Camel-CoV_HKU23	KT368891
Canada_goose_coronavirus	Canada-goose_CoV	MK359255
Common_moorhen_coronavirus_HKU21	CmCoV_HKU21	NC_016996
Coronavirus_AcCoV-JC34	AcCoV-JC34	NC_034972
Coronavirus_HKU15	CoV_HKU15	NC_039208
Erinaceus_hedgehog_coronavirus_HKU31	EhCoV_HKU31	MK907287
Feline_alphacoronavirus	FCoV	MH817484
Hedgehog_coronavirus	Hedgehog_CoV	NC_039207
Hipposideros_pomona_bat_coronavirus_CHB25	Hp-Bat_CoV_CHB25	MN611525
Human_coronavirus_HKU1	HCoV_HKU1	KF686343
Miniopterus_bat_coronavirus	Mi-Bat_CoV	EU420138
Mink_coronavirus	Mink-CoV	NC_023760
Munia_coronavirus_HKU13	MunCoV_HKU13	FJ376622
Murine_coronavirus	Murine-CoV	KF268337
Night_heron_coronavirus_HKU19	NHCoV_HKU19	NC_016994
Pangolin_coronavirus	PCoV_GX-P1E	MT040334
Bat coronavirus RaTG13	RaTG13	MN996532.1
Pipistrellus_bat_coronavirus_HKU5	Pi-BatCoV_HKU5	KJ473820
Porcine_enteric_Alphacoronavirus	PEAV	MG742313
Quail_deltacoronavirus	QdCoV	MH532440
Rhinolophus_bat_coronavirus_HKU2	Rh-Bat-CoV_HKU2	MH539766
Sparrow_deltacoronavirus	SpCoV	MG812376
Swine_enteric_alphacoronavirus	SeACoV	MK977618
Thrush_coronavirus_HKU12	ThCoV_HKU12	FJ376621
Tylonycteris_bat_coronavirus_HKU33	Ty-BatCoV_HKU33	MK720944
Tylonycteris_bat_coronavirus_HKU4	Ty-BatCoV_HKU4	KJ473822

## Sheet: Table_S2
Table S2. Species Abbreviation List of 66 Mammals (including Homo sapiens) in Figure 3
Abbreviation	Full name
hsa	Homo sapiens (human)
ptr	Pan troglodytes (chimpanzee)
pps	Pan paniscus (bonobo)
ggo	Gorilla gorilla gorilla (western lowland gorilla)
pon	Pongo abelii (Sumatran orangutan)
nle	Nomascus leucogenys (northern white-cheeked gibbon)
mcc	Macaca mulatta (rhesus monkey)
mcf	Macaca fascicularis (crab-eating macaque)
csab	Chlorocebus sabaeus (green monkey)
rro	Rhinopithecus roxellana (golden snub-nosed monkey)
rbb	Rhinopithecus bieti (black snub-nosed monkey)
cjc	Callithrix jacchus (white-tufted-ear marmoset)
sbq	Saimiri boliviensis boliviensis (Bolivian squirrel monkey)
mmu	Mus musculus (mouse)
mcal	Mus caroli (Ryukyu mouse)
mpah	Mus pahari (shrew mouse)
rno	Rattus norvegicus (rat)
mun	Meriones unguiculatus (Mongolian gerbil)
cge	Cricetulus griseus (Chinese hamster)
ngi	Nannospalax galili (Upper Galilee mountains blind mole rat)
hgl	Heterocephalus glaber (naked mole rat)
ccan	Castor canadensis (American beaver)
ocu	Oryctolagus cuniculus (rabbit)
tup	Tupaia chinensis (Chinese tree shrew)
cfa	Canis familiaris (dog)
vvp	Vulpes vulpes (red fox)
aml	Ailuropoda melanoleuca (giant panda)
umr	Ursus maritimus (polar bear)
uah	Ursus arctos horribilis
oro	Odobenus rosmarus divergens (Pacific walrus)
elk	Enhydra lutris kenyoni (northern sea otter)
fca	Felis catus (domestic cat)
ptg	Panthera tigris altaica (Amur tiger)
ppad	Panthera pardus (leopard)
aju	Acinonyx jubatus (cheetah)
bta	Bos taurus (cow)
bom	Bos mutus (wild yak)
biu	Bos indicus (zebu cattle)
bbub	Bubalus bubalis (water buffalo)
chx	Capra hircus (goat)
oas	Ovis aries (sheep)
ssc	Sus scrofa (pig)
cfr	Camelus ferus (Wild Bactrian camel)
cdk	Camelus dromedarius (Arabian camel)
bacu	Balaenoptera acutorostrata scammoni (minke whale)
lve	Lipotes vexillifer (Yangtze River dolphin)
oor	Orcinus orca (killer whale)
dle	Delphinapterus leucas (beluga whale)
pcad	Physeter catodon (sperm whale)
ecb	Equus caballus (horse)
epz	Equus przewalskii (Przewalski's horse)
eai	Equus asinus (ass)
myb	Myotis brandtii (Brandt's bat)
myd	Myotis davidii
mna	Miniopterus natalensis
hai	Hipposideros armiger (great roundleaf bat)
dro	Desmodus rotundus (common vampire bat)
pale	Pteropus alecto (black flying fox)
ray	Rousettus aegyptiacus (Egyptian rousette)
mjv	Manis javanica (Malayan pangolin)
lav	Loxodonta africana (African savanna elephant)
tmu	Trichechus manatus latirostris (Florida manatee)
mdo	Monodelphis domestica (opossum)
shr	Sarcophilus harrisii (Tasmanian devil)
pcw	Phascolarctos cinereus (koala)
oaa	Ornithorhynchus anatinus (platypus)

## Sheet: Table_S3
Table S3. Accession List of 1869 Lung Data Sets.
DRR219756	Macaca fascicularis
DRR220052	Callithrix jacchus
ERR3568410	Sarcophilus harrisii
ERR3568411	Sarcophilus harrisii
ERR3625225	Bos taurus
ERR3625226	Bos taurus
ERR3625227	Bos taurus
ERR3625228	Bos taurus
ERR3625229	Bos taurus
ERR3625230	Bos taurus
ERR3625231	Bos taurus
ERR3625232	Bos taurus
ERR3625265	Bos taurus
ERR3625266	Bos taurus
ERR3625267	Bos taurus
ERR3625268	Bos taurus
ERR3625269	Bos taurus
ERR3625270	Bos taurus
ERR3625271	Bos taurus
ERR3625272	Bos taurus
ERR3625519	Bos taurus
ERR3625520	Bos taurus
ERR3625521	Bos taurus
ERR3625522	Bos taurus
ERR3625523	Bos taurus
ERR3625524	Bos taurus
ERR3625525	Bos taurus
ERR3625526	Bos taurus
ERR3625559	Bos taurus
ERR3625560	Bos taurus
ERR3625561	Bos taurus
ERR3625562	Bos taurus
ERR3625563	Bos taurus
ERR3625564	Bos taurus
ERR3625565	Bos taurus
ERR3625566	Bos taurus
ERR3625856	Bos taurus
ERR3625857	Bos taurus
ERR3625858	Bos taurus
ERR3625859	Bos taurus
ERR3625860	Bos taurus
ERR3625861	Bos taurus
ERR3625862	Bos taurus
ERR3625863	Bos taurus
ERR3625864	Bos taurus
ERR3625865	Bos taurus
ERR3625866	Bos taurus
ERR3625867	Bos taurus
ERR3626006	Bos taurus
ERR3626007	Bos taurus
ERR3626008	Bos taurus
ERR3626009	Bos taurus
ERR3626010	Bos taurus
ERR3626011	Bos taurus
ERR3626012	Bos taurus
ERR3626013	Bos taurus
ERR3626014	Bos taurus
ERR3626015	Bos taurus
ERR3626016	Bos taurus
ERR3626017	Bos taurus
ERR3626300	Bos taurus
ERR3626301	Bos taurus
ERR3626302	Bos taurus
ERR3626303	Bos taurus
ERR3626304	Bos taurus
ERR3626305	Bos taurus
ERR3626306	Bos taurus
ERR3626307	Bos taurus
ERR3626308	Bos taurus
ERR3626309	Bos taurus
ERR3626310	Bos taurus
ERR3626311	Bos taurus
ERR3626441	Bos taurus
ERR3626442	Bos taurus
ERR3626443	Bos taurus
ERR3626444	Bos taurus
ERR3626445	Bos taurus
ERR3626446	Bos taurus
ERR3626447	Bos taurus
ERR3626448	Bos taurus
ERR3626449	Bos taurus
ERR3626450	Bos taurus
ERR3626451	Bos taurus
ERR3626452	Bos taurus
ERR3932822	Canis lupus familiaris
ERR3932823	Canis lupus familiaris
SRR10088620	Macaca fascicularis
SRR10088621	Macaca fascicularis
SRR10088622	Macaca fascicularis
SRR10088623	Macaca fascicularis
SRR10088624	Macaca fascicularis
SRR10088625	Macaca fascicularis
SRR10088626	Macaca fascicularis
SRR10088627	Macaca fascicularis
SRR10088628	Macaca fascicularis
SRR10088629	Macaca fascicularis
SRR10088630	Macaca fascicularis
SRR10088631	Macaca fascicularis
SRR10088632	Macaca fascicularis
SRR10088633	Macaca fascicularis
SRR10088634	Macaca fascicularis
SRR10088635	Macaca fascicularis
SRR10088636	Macaca fascicularis
SRR10172925	Marmota monax
SRR10174899	Bos taurus
SRR10174900	Bos taurus
SRR10174901	Bos taurus
SRR10174902	Bos taurus
SRR10174903	Bos taurus
SRR10204413	Moschus moschiferus
SRR10821945	Sus scrofa
SRR10821946	Sus scrofa
SRR10821947	Sus scrofa
SRR10821948	Sus scrofa
SRR10821949	Sus scrofa
SRR10821950	Sus scrofa
SRR10821951	Sus scrofa
SRR10821952	Sus scrofa
SRR10821953	Sus scrofa
SRR10821954	Sus scrofa
SRR10821955	Sus scrofa
SRR10821956	Sus scrofa
SRR10821957	Sus scrofa
SRR10821958	Sus scrofa
SRR10821959	Sus scrofa
SRR10821960	Sus scrofa
SRR10821961	Sus scrofa
SRR10821962	Sus scrofa
SRR10821963	Sus scrofa
SRR10821964	Sus scrofa
SRR10821965	Sus scrofa
SRR10821966	Sus scrofa
SRR10821967	Sus scrofa
SRR10821968	Sus scrofa
SRR11232021	Callithrix jacchus
SRR11309587	Oryctolagus cuniculus
SRR11309588	Oryctolagus cuniculus
SRR11425266	Canis lupus familiaris
SRR11486276	Cricetulus griseus
SRR11486277	Cricetulus griseus
SRR11486278	Cricetulus griseus
SRR11486279	Cricetulus griseus
SRR11486280	Cricetulus griseus
SRR11486281	Cricetulus griseus
SRR11580491	Choloepus didactylus
SRR11711237	Macaca fascicularis
SRR11711238	Macaca fascicularis
SRR11711239	Macaca fascicularis
SRR11711240	Macaca fascicularis
SRR11711241	Macaca fascicularis
SRR11711242	Macaca fascicularis
SRR11711243	Macaca fascicularis
SRR11711244	Macaca fascicularis
SRR11711245	Macaca fascicularis
SRR11711246	Macaca fascicularis
SRR11711247	Macaca fascicularis
SRR11711248	Macaca fascicularis
SRR11711249	Macaca fascicularis
SRR11711250	Macaca fascicularis
SRR11711251	Macaca fascicularis
SRR11711252	Macaca fascicularis
SRR8994389	Capra hircus
SRR8994390	Capra hircus
SRR8994391	Capra hircus
SRR8994392	Capra hircus
SRR8994393	Capra hircus
SRR8994394	Capra hircus
SRR8994395	Capra hircus
SRR8994396	Capra hircus
SRR8994397	Capra hircus
SRR8994398	Capra hircus
SRR8994399	Capra hircus
SRR8994400	Capra hircus
ERR1464179	Bos taurus
ERR1464180	Bos taurus
ERR1464211	Sus scrofa
ERR1464212	Sus scrofa
ERR2683937	Ovis aries
ERR2683938	Ovis aries
ERR2683939	Ovis aries
ERR2683940	Ovis aries
ERR2683941	Ovis aries
ERR2683942	Ovis aries
ERR2683943	Ovis aries
ERR2683944	Ovis aries
ERR2683945	Ovis aries
ERR2683946	Ovis aries
ERR2683947	Ovis aries
ERR2683948	Ovis aries
ERR2683949	Ovis aries
ERR2683950	Ovis aries
ERR2683951	Ovis aries
ERR2683952	Ovis aries
ERR3366390	Castor canadensis
SRR10066843	Choloepus didactylus
SRR10072401	Cricetulus griseus
SRR10072402	Cricetulus griseus
SRR10072403	Cricetulus griseus
SRR10072404	Cricetulus griseus
SRR10072405	Cricetulus griseus
SRR10072406	Cricetulus griseus
SRR10072407	Cricetulus griseus
SRR10072408	Cricetulus griseus
SRR10088607	Macaca fascicularis
SRR10088608	Macaca fascicularis
SRR10088609	Macaca fascicularis
SRR10088610	Macaca fascicularis
SRR10088611	Macaca fascicularis
SRR10088612	Macaca fascicularis
SRR10088613	Macaca fascicularis
SRR10088614	Macaca fascicularis
SRR10088615	Macaca fascicularis
SRR10088616	Macaca fascicularis
SRR10088617	Macaca fascicularis
SRR10088618	Macaca fascicularis
SRR10088619	Macaca fascicularis
SRR9114668	Sus scrofa
SRR9114669	Sus scrofa
SRR9114670	Sus scrofa
SRR9114671	Sus scrofa
SRR9114672	Sus scrofa
SRR9114673	Sus scrofa
SRR9114674	Sus scrofa
SRR9114675	Sus scrofa
SRR9114676	Sus scrofa
SRR9114677	Sus scrofa
SRR9114678	Sus scrofa
SRR9114679	Sus scrofa
SRR9201555	Leptonychotes weddellii
SRR9302351	Sus scrofa
SRR9302352	Sus scrofa
SRR9302353	Sus scrofa
SRR9302354	Sus scrofa
SRR9302355	Sus scrofa
SRR9302356	Sus scrofa
SRR9637293	Sus scrofa
SRR9637294	Sus scrofa
SRR9701712	Sus scrofa
SRR9701713	Sus scrofa
SRR9701714	Sus scrofa
SRR9701715	Sus scrofa
SRR9701716	Sus scrofa
SRR9701717	Sus scrofa
SRR9701718	Sus scrofa
SRR9701719	Sus scrofa
SRR9701728	Sus scrofa
SRR9701729	Sus scrofa
SRR9701730	Sus scrofa
SRR9701731	Sus scrofa
SRR9701732	Sus scrofa
SRR9701733	Sus scrofa
SRR9701734	Sus scrofa
SRR9701735	Sus scrofa
SRR9701736	Sus scrofa
SRR9701737	Sus scrofa
SRR9701738	Sus scrofa
SRR9701739	Sus scrofa
SRR9701740	Sus scrofa
SRR9701741	Sus scrofa
SRR9701742	Sus scrofa
SRR9701743	Sus scrofa
SRR9943945	Sus scrofa
SRR9943946	Sus scrofa
SRR9943947	Sus scrofa
SRR9943948	Sus scrofa
SRR9943949	Sus scrofa
SRR9943950	Sus scrofa
SRR9945555	Sus scrofa
SRR9945556	Sus scrofa
SRR9945557	Sus scrofa
SRR9945558	Sus scrofa
SRR9945559	Sus scrofa
SRR9945560	Sus scrofa
ERR3310309	Ovis aries
ERR3310310	Ovis aries
ERR3310311	Ovis aries
ERR3310312	Ovis aries
ERR3310313	Ovis aries
ERR3310314	Ovis aries
ERR3310315	Ovis aries
ERR3310316	Ovis aries
SRR8609170	Macaca mulatta
SRR8614263	Bos taurus
SRR8614265	Bos taurus
SRR8614267	Bos taurus
SRR8614268	Bos taurus
SRR8614280	Bos taurus
SRR8614282	Bos taurus
SRR8614286	Bos taurus
SRR8614287	Bos taurus
SRR8614295	Bos taurus
SRR8614297	Bos taurus
SRR8614298	Bos taurus
SRR8614381	Bos taurus
SRR8614385	Bos taurus
SRR8614386	Bos taurus
SRR8614387	Bos taurus
SRR8614410	Bos taurus
SRR8614413	Bos taurus
SRR8614415	Bos taurus
SRR8614417	Bos taurus
SRR8614426	Bos taurus
SRR8614428	Bos taurus
SRR8614429	Bos taurus
SRR8614431	Bos taurus
SRR8614518	Bos taurus
SRR8614519	Bos taurus
SRR8614520	Bos taurus
SRR8614521	Bos taurus
SRR8614540	Bos taurus
SRR8614542	Bos taurus
SRR8614551	Bos taurus
SRR8614555	Bos taurus
SRR8614580	Bos taurus
SRR8614582	Bos taurus
SRR8614583	Bos taurus
SRR8614585	Bos taurus
SRR8614643	Bos taurus
SRR8614644	Bos taurus
SRR8614708	Bos taurus
SRR8614709	Bos taurus
SRR8614710	Bos taurus
SRR8614717	Bos taurus
SRR8614784	Bos taurus
SRR8614787	Bos taurus
SRR8614793	Bos taurus
SRR8703171	Bos taurus
SRR8836181	Eonycteris spelaea
SRR8836184	Eonycteris spelaea
SRR8858523	Pteropus alecto
SRR8858524	Pteropus alecto
SRR8858525	Pteropus alecto
SRR8858526	Pteropus alecto
SRR8858527	Pteropus alecto
SRR8996965	Canis lupus familiaris
SRR8996980	Canis lupus familiaris
SRR8997010	Canis lupus familiaris
SRR8997041	Canis lupus familiaris
SRR9024755	Suricata suricatta
SRR9054225	Macaca mulatta
SRR9054226	Macaca mulatta
SRR9054227	Macaca mulatta
SRR9054228	Macaca mulatta
SRR9054229	Macaca mulatta
SRR9054230	Macaca mulatta
SRR9054231	Macaca mulatta
SRR9054232	Macaca mulatta
SRR9054249	Ovis aries
SRR9054250	Ovis aries
SRR9054251	Ovis aries
SRR9054252	Ovis aries
SRR9054253	Ovis aries
SRR9054254	Ovis aries
SRR9054255	Ovis aries
SRR9054256	Ovis aries
SRR9054257	Ovis aries
SRR9054258	Ovis aries
SRR9054259	Ovis aries
SRR9054260	Ovis aries
SRR9054261	Ovis aries
SRR9054262	Ovis aries
SRR9054263	Ovis aries
SRR9054264	Ovis aries
SRR9054265	Ovis aries
SRR9054266	Ovis aries
SRR9054267	Ovis aries
SRR9054268	Ovis aries
SRR9054269	Ovis aries
SRR9054270	Ovis aries
SRR9054271	Ovis aries
SRR9054272	Ovis aries
SRR9066919	Meriones unguiculatus
SRR9066943	Meriones unguiculatus
ERR2928151	Ovis aries
ERR2928152	Ovis aries
ERR2928153	Ovis aries
ERR2928154	Ovis aries
ERR2928155	Ovis aries
ERR2928156	Ovis aries
ERR2928158	Ovis aries
ERR2928159	Ovis aries
SRR8052072	Sus scrofa
SRR8052073	Sus scrofa
SRR8052074	Sus scrofa
SRR8052075	Sus scrofa
SRR8052076	Sus scrofa
SRR8052077	Sus scrofa
SRR8052078	Sus scrofa
SRR8052079	Sus scrofa
SRR8052080	Sus scrofa
SRR8052081	Sus scrofa
SRR8052082	Sus scrofa
SRR8052083	Sus scrofa
SRR8074163	Martes zibellina
SRR8102043	Zalophus californianus
SRR8224231	Macaca fascicularis
SRR8224232	Macaca fascicularis
SRR8224233	Macaca fascicularis
SRR8224234	Macaca fascicularis
SRR8224235	Macaca fascicularis
SRR8224236	Macaca fascicularis
SRR8224269	Bos indicus x Bos taurus
SRR8224270	Bos indicus x Bos taurus
SRR8224271	Bos indicus x Bos taurus
SRR8224275	Bos indicus x Bos taurus
SRR8224278	Bos indicus x Bos taurus
SRR8224279	Bos indicus x Bos taurus
SRR8224280	Bos indicus x Bos taurus
SRR8224281	Bos indicus x Bos taurus
SRR8318484	Sus scrofa
SRR8318490	Sus scrofa
SRR8432500	Macaca mulatta
SRR8432501	Macaca mulatta
SRR8432502	Macaca mulatta
SRR8432503	Macaca mulatta
SRR8432504	Macaca mulatta
SRR8432505	Macaca mulatta
SRR8432506	Macaca mulatta
SRR8432507	Macaca mulatta
SRR8432508	Macaca mulatta
SRR8432509	Macaca mulatta
SRR8432510	Macaca mulatta
SRR8432511	Macaca mulatta
SRR8432512	Macaca mulatta
SRR8432513	Macaca mulatta
SRR8432514	Macaca mulatta
SRR8449155	Bos grunniens
SRR8449160	Bos grunniens
SRR8449161	Bos grunniens
SRR8449163	Bos grunniens
SRR8449165	Bos grunniens
SRR8449168	Bos grunniens
SRR8449176	Bos grunniens
SRR8449180	Bos grunniens
SRR8449182	Bos grunniens
SRR8449186	Bos grunniens
SRR8449187	Bos grunniens
SRR8449191	Bos grunniens
SRR8449198	Bos grunniens
SRR8449199	Bos grunniens
SRR8449202	Bos grunniens
SRR8449205	Bos grunniens
SRR8449208	Bos grunniens
SRR8449211	Bos grunniens
SRR8449212	Bos grunniens
SRR8474157	Macaca fascicularis
SRR8474169	Macaca fascicularis
SRR8474181	Macaca fascicularis
SRR8474193	Macaca fascicularis
SRR8474204	Macaca fascicularis
SRR8474222	Macaca fascicularis
SRR8474243	Canis lupus familiaris
SRR8474263	Canis lupus familiaris
SRR8474274	Canis lupus familiaris
SRR8474285	Canis lupus familiaris
SRR8474296	Canis lupus familiaris
SRR8501638	Capra ibex
SRR8609174	Macaca mulatta
SRR8609175	Macaca mulatta
SRR8609176	Macaca mulatta
SRR8609177	Macaca mulatta
SRR8609186	Macaca mulatta
SRR8609187	Macaca mulatta
SRR8609192	Macaca mulatta
SRR8609195	Macaca mulatta
SRR8609199	Macaca mulatta
SRR8609203	Macaca mulatta
SRR8609204	Macaca mulatta
SRR8609205	Macaca mulatta
SRR8609206	Macaca mulatta
SRR8609207	Macaca mulatta
SRR8609208	Macaca mulatta
ERR1815485	Sus scrofa
ERR2437799	Bos taurus
ERR2437800	Bos taurus
ERR2437801	Bos taurus
ERR2437802	Bos taurus
ERR2437803	Bos taurus
ERR2437804	Bos taurus
ERR2437805	Bos taurus
ERR2437806	Bos taurus
ERR2437807	Bos taurus
ERR2437808	Bos taurus
ERR2437809	Bos taurus
ERR2437810	Bos taurus
ERR2437811	Bos taurus
ERR2437812	Bos taurus
ERR2437813	Bos taurus
ERR2437814	Bos taurus
ERR2437815	Bos taurus
ERR2437816	Bos taurus
ERR2584145	Equus caballus
ERR2584197	Equus caballus
ERR2716207	Vombatus ursinus
ERR2716208	Vombatus ursinus
ERR2736745	Bos taurus
ERR2736746	Bos taurus
SRR5945792	Macaca fascicularis
SRR5945793	Macaca fascicularis
SRR5945794	Macaca fascicularis
SRR5945795	Macaca fascicularis
SRR5945796	Macaca fascicularis
SRR5945797	Macaca fascicularis
SRR5945798	Macaca fascicularis
SRR5945799	Macaca fascicularis
SRR6651986	Ovis aries
SRR6651987	Ovis aries
SRR6900780	Pan troglodytes
SRR6900800	Macaca mulatta
SRR6900804	Macaca mulatta
SRR6900808	Macaca mulatta
SRR6900812	Macaca mulatta
SRR7000976	Canis lupus
SRR7000978	Canis lupus
SRR7000979	Canis lupus
SRR7000980	Canis lupus
SRR7000981	Canis lupus
SRR7000982	Canis lupus
SRR7000987	Canis lupus
SRR7000988	Canis lupus
SRR7000989	Canis lupus
SRR7000990	Canis lupus
SRR7410657	Sus scrofa domesticus
SRR7410658	Sus scrofa domesticus
SRR7410659	Sus scrofa domesticus
SRR7410660	Sus scrofa domesticus
SRR7410661	Sus scrofa domesticus
SRR7410662	Sus scrofa domesticus
SRR7410663	Sus scrofa domesticus
SRR7410664	Sus scrofa domesticus
SRR7410665	Sus scrofa domesticus
SRR7410666	Sus scrofa domesticus
SRR7410667	Sus scrofa domesticus
SRR7410903	Sus scrofa domesticus
SRR7410925	Axis porcinus
SRR7429148	Sus scrofa
SRR7429149	Sus scrofa
SRR7429150	Sus scrofa
SRR7429151	Sus scrofa
SRR7429152	Sus scrofa
SRR7429153	Sus scrofa
SRR7429154	Sus scrofa
SRR7429155	Sus scrofa
SRR7429156	Sus scrofa
SRR7429157	Sus scrofa
SRR7624145	Sus scrofa
SRR7624146	Sus scrofa
SRR7624147	Sus scrofa
SRR7624148	Sus scrofa
SRR7624149	Sus scrofa
SRR7624150	Sus scrofa
SRR7651409	Equus burchellii
SRR7651410	Equus burchellii
SRR7651411	Equus burchellii
SRR7651412	Equus burchellii
SRR7651413	Equus burchellii
SRR7687139	Macaca mulatta
SRR7687140	Macaca mulatta
SRR7687141	Macaca mulatta
SRR7687142	Macaca mulatta
SRR7687143	Macaca mulatta
SRR7687144	Macaca mulatta
SRR7687145	Macaca mulatta
SRR7687146	Macaca mulatta
SRR7687147	Macaca mulatta
SRR7687148	Macaca mulatta
SRR7687149	Macaca mulatta
SRR7687150	Macaca mulatta
SRR7687151	Macaca mulatta
SRR7687152	Macaca mulatta
SRR7687153	Macaca mulatta
SRR7734572	Hypsignathus monstrosus
SRR7755149	Ovis aries
SRR7755161	Ovis aries
SRR7755471	Ovis aries
SRR7755473	Ovis aries
SRR7755475	Ovis aries
SRR7755476	Ovis aries
SRR7755477	Ovis aries
SRR7755478	Ovis aries
SRR7903786	Sus scrofa
SRR7903787	Sus scrofa
SRR7903792	Sus scrofa
SRR8002922	Capreolus capreolus
SRR8002944	Cervus nippon
SRR8052084	Sus scrofa
SRR8052085	Sus scrofa
ERR2074324	Ovis aries
ERR2074334	Ovis aries
ERR2075082	Ovis aries
ERR2075083	Ovis aries
ERR2075084	Ovis aries
ERR2075085	Ovis aries
ERR2075086	Ovis aries
ERR2075087	Ovis aries
ERR2075088	Ovis aries
ERR2075089	Ovis aries
ERR2075090	Ovis aries
ERR2075091	Ovis aries
ERR2076194	Ovis aries
ERR2076195	Ovis aries
ERR2076196	Ovis aries
ERR2076197	Ovis aries
ERR2076198	Ovis aries
ERR2076199	Ovis aries
ERR2076200	Ovis aries
ERR2076201	Ovis aries
ERR2076202	Ovis aries
ERR2076203	Ovis aries
ERR2076204	Ovis aries
ERR2076205	Ovis aries
ERR2076206	Ovis aries
ERR2076753	Ovis aries
ERR2076754	Ovis aries
ERR2076755	Ovis aries
ERR2076756	Ovis aries
ERR2076757	Ovis aries
ERR2076758	Ovis aries
ERR2076759	Ovis aries
ERR2076760	Ovis aries
ERR2076761	Ovis aries
ERR2076762	Ovis aries
ERR2076763	Ovis aries
ERR2076764	Ovis aries
ERR2076765	Ovis aries
ERR2220011	Castor canadensis
ERR2352688	Bubalus bubalis
ERR2352689	Bubalus bubalis
ERR2352690	Bubalus bubalis
ERR2352691	Bubalus bubalis
ERR2352692	Bubalus bubalis
ERR2352693	Bubalus bubalis
ERR2352694	Bubalus bubalis
ERR2352695	Bubalus bubalis
ERR2352696	Bubalus bubalis
ERR2352697	Bubalus bubalis
ERR2352698	Bubalus bubalis
ERR2352699	Bubalus bubalis
ERR2352700	Bubalus bubalis
ERR2352701	Bubalus bubalis
ERR2352702	Bubalus bubalis
ERR2352703	Bubalus bubalis
ERR2352704	Bubalus bubalis
ERR2352705	Bubalus bubalis
ERR2352706	Bubalus bubalis
ERR2352707	Bubalus bubalis
ERR2352708	Bubalus bubalis
ERR2352709	Bubalus bubalis
ERR2352710	Bubalus bubalis
ERR2352876	Bubalus bubalis
ERR2352877	Bubalus bubalis
ERR2352878	Bubalus bubalis
ERR2352879	Bubalus bubalis
ERR2352880	Bubalus bubalis
ERR2352881	Bubalus bubalis
ERR2352882	Bubalus bubalis
ERR2352883	Bubalus bubalis
ERR2352884	Bubalus bubalis
ERR2353287	Bubalus bubalis
ERR2353288	Bubalus bubalis
ERR2353289	Bubalus bubalis
ERR2353290	Bubalus bubalis
ERR2353291	Bubalus bubalis
ERR2353292	Bubalus bubalis
ERR2353293	Bubalus bubalis
ERR2353294	Bubalus bubalis
ERR2353295	Bubalus bubalis
ERR2353296	Bubalus bubalis
ERR2353297	Bubalus bubalis
ERR2353298	Bubalus bubalis
ERR2353299	Bubalus bubalis
ERR2353300	Bubalus bubalis
ERR2353301	Bubalus bubalis
ERR2353302	Bubalus bubalis
ERR2353303	Bubalus bubalis
ERR2353304	Bubalus bubalis
ERR2353305	Bubalus bubalis
ERR2353306	Bubalus bubalis
ERR2353307	Bubalus bubalis
ERR2353308	Bubalus bubalis
ERR2353309	Bubalus bubalis
ERR2353727	Bubalus bubalis
ERR2353728	Bubalus bubalis
ERR2353729	Bubalus bubalis
ERR2353730	Bubalus bubalis
ERR2353731	Bubalus bubalis
ERR2353732	Bubalus bubalis
ERR2353733	Bubalus bubalis
ERR2353734	Bubalus bubalis
ERR2353735	Bubalus bubalis
ERR2354147	Bubalus bubalis
ERR2354148	Bubalus bubalis
ERR2354149	Bubalus bubalis
ERR2354150	Bubalus bubalis
ERR2354151	Bubalus bubalis
ERR2354152	Bubalus bubalis
ERR2354153	Bubalus bubalis
ERR2354154	Bubalus bubalis
ERR2354155	Bubalus bubalis
ERR2354156	Bubalus bubalis
ERR2354157	Bubalus bubalis
ERR2354158	Bubalus bubalis
ERR2354159	Bubalus bubalis
ERR2354160	Bubalus bubalis
ERR2354161	Bubalus bubalis
ERR2354162	Bubalus bubalis
ERR2354163	Bubalus bubalis
ERR2354164	Bubalus bubalis
ERR2354165	Bubalus bubalis
ERR2354166	Bubalus bubalis
ERR2354167	Bubalus bubalis
ERR2354168	Bubalus bubalis
ERR2354169	Bubalus bubalis
ERR2354543	Bubalus bubalis
ERR2354544	Bubalus bubalis
ERR2354545	Bubalus bubalis
ERR2354546	Bubalus bubalis
ERR2354547	Bubalus bubalis
ERR2354548	Bubalus bubalis
ERR2354549	Bubalus bubalis
ERR2354550	Bubalus bubalis
ERR2354551	Bubalus bubalis
ERR2354552	Bubalus bubalis
ERR2354553	Bubalus bubalis
ERR2354554	Bubalus bubalis
ERR2354555	Bubalus bubalis
ERR2354556	Bubalus bubalis
ERR2354557	Bubalus bubalis
ERR2354558	Bubalus bubalis
ERR2354559	Bubalus bubalis
ERR2354560	Bubalus bubalis
ERR2354561	Bubalus bubalis
ERR2354562	Bubalus bubalis
ERR2354563	Bubalus bubalis
ERR2354564	Bubalus bubalis
ERR2354565	Bubalus bubalis
ERR2354807	Bubalus bubalis
ERR2354808	Bubalus bubalis
ERR2354809	Bubalus bubalis
ERR2354810	Bubalus bubalis
ERR2354811	Bubalus bubalis
ERR2354812	Bubalus bubalis
ERR2354813	Bubalus bubalis
ERR2354814	Bubalus bubalis
ERR2354815	Bubalus bubalis
ERR2354816	Bubalus bubalis
ERR2354817	Bubalus bubalis
ERR2354818	Bubalus bubalis
ERR2354819	Bubalus bubalis
ERR2354820	Bubalus bubalis
ERR2354821	Bubalus bubalis
ERR2354822	Bubalus bubalis
ERR2354823	Bubalus bubalis
ERR2354824	Bubalus bubalis
ERR2354825	Bubalus bubalis
ERR2354826	Bubalus bubalis
ERR2354827	Bubalus bubalis
ERR2354828	Bubalus bubalis
ERR2354829	Bubalus bubalis
ERR2354985	Bubalus bubalis
ERR2354986	Bubalus bubalis
ERR2354987	Bubalus bubalis
ERR2354988	Bubalus bubalis
ERR2354989	Bubalus bubalis
ERR2354990	Bubalus bubalis
ERR2354991	Bubalus bubalis
ERR2354992	Bubalus bubalis
ERR2354993	Bubalus bubalis
ERR2354994	Bubalus bubalis
ERR2354995	Bubalus bubalis
ERR2354996	Bubalus bubalis
ERR2354997	Bubalus bubalis
ERR2354998	Bubalus bubalis
ERR2354999	Bubalus bubalis
ERR2355000	Bubalus bubalis
ERR2355001	Bubalus bubalis
ERR2355002	Bubalus bubalis
ERR2355003	Bubalus bubalis
ERR2355004	Bubalus bubalis
ERR2355005	Bubalus bubalis
ERR2355006	Bubalus bubalis
ERR2355007	Bubalus bubalis
ERR789446	Sus scrofa
ERR789447	Sus scrofa
ERR789448	Sus scrofa
ERR789449	Sus scrofa
ERR789450	Sus scrofa
SRR5889318	Canis lupus familiaris
SRR5889323	Canis lupus familiaris
SRR5889327	Canis lupus familiaris
SRR5889333	Canis lupus familiaris
SRR5889338	Canis lupus familiaris
SRR5928359	Callithrix jacchus
SRR5952124	Monodelphis domestica
SRR5952125	Monodelphis domestica
SRR5952126	Monodelphis domestica
SRR5952127	Monodelphis domestica
SRR5952128	Monodelphis domestica
SRR5952129	Monodelphis domestica
SRR5952130	Monodelphis domestica
SRR5990716	Delphinapterus leucas
SRR5990717	Delphinapterus leucas
SRR5996635	Capra hircus
SRR5996636	Capra hircus
SRR5996637	Capra hircus
SRR5996638	Capra hircus
SRR6203124	Sus scrofa
SRR6203130	Sus scrofa
SRR6203131	Sus scrofa
SRR6203138	Sus scrofa
SRR6203139	Sus scrofa
SRR6203149	Sus scrofa
SRR6203156	Sus scrofa
SRR6203157	Sus scrofa
SRR6206915	Oryctolagus cuniculus
SRR6206916	Canis lupus familiaris
SRR6206917	Mustela putorius furo
SRR6206918	Dasypus novemcinctus
SRR6206919	Monodelphis domestica
SRR6371139	Amblysomus hottentotus longiceps
SRR6794895	Ovis aries
SRR6794896	Ovis aries
SRR6794897	Ovis aries
SRR6794898	Ovis aries
SRR6794899	Ovis aries
SRR6794900	Ovis aries
SRR6794901	Ovis aries
SRR6794902	Ovis aries
SRR6794903	Ovis aries
SRR6794904	Ovis aries
SRR6794905	Ovis aries
SRR6794906	Ovis aries
SRR6794907	Ovis aries
SRR6794908	Ovis aries
SRR6794909	Ovis aries
SRR6794910	Ovis aries
SRR6794911	Ovis aries
SRR6794912	Ovis aries
SRR6794913	Ovis aries
SRR6794914	Ovis aries
SRR6794915	Ovis aries
SRR6794916	Ovis aries
SRR6794917	Ovis aries
SRR6794918	Ovis aries
SRR6794919	Ovis aries
SRR6794920	Ovis aries
SRR6794921	Ovis aries
SRR6794922	Ovis aries
SRR6794923	Ovis aries
SRR6794924	Ovis aries
SRR6794925	Ovis aries
SRR6794926	Ovis aries
SRR6794927	Ovis aries
SRR6794928	Ovis aries
SRR6794929	Ovis aries
SRR6794930	Ovis aries
SRR6794931	Ovis aries
SRR6794932	Ovis aries
SRR6794933	Ovis aries
SRR6794934	Ovis aries
SRR6794935	Ovis aries
SRR6794936	Ovis aries
SRR6794937	Ovis aries
SRR6794938	Ovis aries
SRR6794939	Ovis aries
SRR6900768	Pan troglodytes
SRR6900772	Pan troglodytes
SRR6900776	Pan troglodytes
ERR789443	Sus scrofa
ERR789444	Sus scrofa
ERR789445	Sus scrofa
SRR3659974	Canis lupus familiaris
SRR3892835	Sus scrofa
SRR3892836	Sus scrofa
SRR3892837	Sus scrofa
SRR3892838	Sus scrofa
SRR3892839	Sus scrofa
SRR3892840	Sus scrofa
SRR3892841	Sus scrofa
SRR3892842	Sus scrofa
SRR3892843	Sus scrofa
SRR3892844	Sus scrofa
SRR3892845	Sus scrofa
SRR3892846	Sus scrofa
SRR3992596	Papio anubis
SRR3992597	Papio anubis
SRR3992598	Papio anubis
SRR3992599	Papio anubis
SRR3992600	Papio anubis
SRR3992601	Papio anubis
SRR3992602	Papio anubis
SRR3992603	Papio anubis
SRR3992604	Papio anubis
SRR3992605	Papio anubis
SRR3992606	Papio anubis
SRR3992607	Papio anubis
SRR4256029	Odocoileus virginianus
SRR4279903	Acomys cahirinus
SRR4279904	Acomys cahirinus
SRR4915910	Sus scrofa
SRR4916228	Sus scrofa
SRR4916956	Sus scrofa
SRR4917363	Sus scrofa
SRR4917364	Sus scrofa
SRR4917683	Sus scrofa
SRR4918135	Sus scrofa
SRR4919131	Sus scrofa
SRR4919188	Sus scrofa
SRR4920041	Sus scrofa
SRR4920043	Sus scrofa
SRR4920045	Sus scrofa
SRR5012257	Sus scrofa
SRR5012258	Sus scrofa
SRR5012866	Sus scrofa
SRR5012867	Sus scrofa
SRR5012868	Sus scrofa
SRR5012869	Sus scrofa
SRR5027048	Sus scrofa
SRR5027049	Sus scrofa
SRR5027050	Sus scrofa
SRR5027051	Sus scrofa
SRR5027060	Sus scrofa
SRR5027061	Sus scrofa
SRR5027062	Sus scrofa
SRR5027063	Sus scrofa
SRR5027064	Sus scrofa
SRR5060320	Sus scrofa
SRR5118366	Bos grunniens
SRR5118367	Bos taurus
SRR5120058	Sus scrofa
SRR5120059	Sus scrofa
SRR5149560	Sus scrofa
SRR5149562	Sus scrofa
SRR5149563	Sus scrofa
SRR5149564	Sus scrofa
SRR5149568	Sus scrofa
SRR5149570	Sus scrofa
SRR5149572	Sus scrofa
SRR5149573	Sus scrofa
SRR5190376	Bos taurus
SRR5190378	Bos taurus
SRR5190380	Bos taurus
SRR5190382	Ovis aries
SRR5190385	Ovis aries
SRR5190388	Ovis aries
SRR5190393	Sus scrofa
SRR5190395	Sus scrofa
SRR5190398	Sus scrofa
SRR5190409	Sus scrofa
SRR5190412	Sus scrofa
SRR5190415	Sus scrofa
SRR5190418	Ovis aries
SRR5190420	Ovis aries
SRR5190422	Ovis aries
SRR5190425	Bos grunniens
SRR5190427	Bos grunniens
SRR5190430	Bos grunniens
SRR5250920	Sus scrofa
SRR5250921	Sus scrofa
SRR5253675	Lepus timidus
SRR5273764	Macaca mulatta
SRR5275317	Sus scrofa
SRR5275318	Sus scrofa
SRR5275320	Sus scrofa
SRR5275321	Sus scrofa
SRR5275382	Sus scrofa
SRR5363147	Bos taurus
SRR5571264	Bos taurus
SRR5710480	Mus
SRR5710481	Mus
SRR5710482	Mus
SRR5802415	Sus scrofa
SRR5802416	Sus scrofa
SRR5802417	Sus scrofa
SRR5802418	Sus scrofa
ERR1255405	Lynx pardinus
SRR3068182	Bubalus bubalis
SRR3068184	Bos taurus
SRR3109243	Sigmodon hispidus
SRR3109244	Sigmodon hispidus
SRR3109245	Sigmodon hispidus
SRR3109246	Sigmodon hispidus
SRR3109247	Sigmodon hispidus
SRR3109248	Sigmodon hispidus
SRR3109249	Sigmodon hispidus
SRR3109250	Sigmodon hispidus
SRR3109251	Sigmodon hispidus
SRR3109252	Sigmodon hispidus
SRR3109253	Sigmodon hispidus
SRR3109254	Sigmodon hispidus
SRR3109255	Sigmodon hispidus
SRR3109256	Sigmodon hispidus
SRR3109257	Sigmodon hispidus
SRR3109258	Sigmodon hispidus
SRR3109259	Sigmodon hispidus
SRR3109260	Sigmodon hispidus
SRR3109261	Sigmodon hispidus
SRR3109262	Sigmodon hispidus
SRR3109263	Sigmodon hispidus
SRR3109264	Sigmodon hispidus
SRR3109265	Sigmodon hispidus
SRR3109266	Sigmodon hispidus
SRR3112566	Macaca mulatta
SRR3112567	Macaca mulatta
SRR3112568	Macaca mulatta
SRR3112569	Macaca mulatta
SRR3112570	Macaca mulatta
SRR3112571	Macaca mulatta
SRR3112572	Macaca mulatta
SRR3112573	Macaca mulatta
SRR3112574	Macaca mulatta
SRR3159991	Sus scrofa
SRR3160001	Sus scrofa
SRR3160011	Sus scrofa
SRR3160021	Sus scrofa
SRR3160031	Sus scrofa
SRR3160041	Sus scrofa
SRR3160051	Sus scrofa
SRR3160061	Sus scrofa
SRR3197653	Macaca mulatta
SRR3197654	Macaca mulatta
SRR3197655	Macaca mulatta
SRR3197656	Macaca mulatta
SRR3197657	Macaca mulatta
SRR3197658	Macaca mulatta
SRR3197659	Macaca mulatta
SRR3197660	Macaca mulatta
SRR3197661	Macaca mulatta
SRR3197662	Macaca mulatta
SRR3197663	Macaca mulatta
SRR3197664	Macaca mulatta
SRR3197665	Macaca mulatta
SRR3197666	Macaca mulatta
SRR3197667	Macaca mulatta
SRR3197668	Macaca mulatta
SRR3197669	Macaca mulatta
SRR3197670	Macaca mulatta
SRR3197671	Macaca mulatta
SRR3197672	Macaca mulatta
SRR3197673	Macaca mulatta
SRR3197674	Macaca mulatta
SRR3197675	Macaca mulatta
SRR3197676	Macaca mulatta
SRR3197677	Macaca mulatta
SRR3197678	Macaca mulatta
SRR3200449	Felis catus
SRR3306977	Macaca mulatta
SRR3306978	Macaca mulatta
SRR3306979	Macaca mulatta
SRR3306980	Macaca mulatta
SRR3306981	Macaca mulatta
SRR3306982	Macaca mulatta
SRR3306983	Macaca mulatta
SRR3306984	Macaca mulatta
SRR3306986	Macaca mulatta
SRR3306989	Macaca mulatta
SRR3309956	Macaca mulatta
SRR3309957	Macaca mulatta
SRR3309958	Macaca mulatta
SRR3309959	Macaca mulatta
SRR3309960	Macaca mulatta
SRR3309961	Macaca mulatta
SRR3309962	Macaca mulatta
SRR3309963	Macaca mulatta
SRR3309964	Macaca mulatta
SRR3309965	Macaca mulatta
SRR3309966	Macaca mulatta
SRR3309967	Macaca mulatta
SRR3309968	Macaca mulatta
SRR3309969	Macaca mulatta
SRR3309970	Macaca mulatta
SRR3659920	Canis lupus familiaris
SRR3659933	Canis lupus familiaris
SRR3659947	Canis lupus familiaris
SRR3659961	Canis lupus familiaris
ERR789427	Sus scrofa
ERR789428	Sus scrofa
ERR789429	Sus scrofa
ERR789430	Sus scrofa
ERR789431	Sus scrofa
ERR789432	Sus scrofa
ERR789433	Sus scrofa
ERR789434	Sus scrofa
ERR789435	Sus scrofa
ERR789436	Sus scrofa
ERR789437	Sus scrofa
ERR789438	Sus scrofa
ERR789439	Sus scrofa
ERR789440	Sus scrofa
ERR789441	Sus scrofa
ERR789442	Sus scrofa
ERR841773	Oryctolagus cuniculus
ERR841774	Oryctolagus cuniculus
ERR841775	Oryctolagus cuniculus
ERR841776	Oryctolagus cuniculus
ERR841777	Oryctolagus cuniculus
ERR841778	Oryctolagus cuniculus
ERR841779	Oryctolagus cuniculus
ERR841780	Oryctolagus cuniculus
ERR841781	Oryctolagus cuniculus
ERR841782	Oryctolagus cuniculus
ERR841783	Oryctolagus cuniculus
ERR841784	Oryctolagus cuniculus
ERR841786	Oryctolagus cuniculus
SRR2090056	Mustela putorius furo
SRR2141210	Bathyergus suillus
SRR2141211	Cryptomys hottentotus mahali
SRR2141212	Cryptomys hottentotus natalensis
SRR2141213	Cryptomys hottentotus pretoriae
SRR2141214	Fukomys damarensis
SRR2141215	Heliophobius argenteocinereus
SRR2141216	Georychus capensis
SRR2141217	Tachyoryctes splendens
SRR2170860	Vulpes lagopus
SRR2183469	Hippopotamus amphibius
SRR2226577	Bos taurus
SRR2273740	Rhinolophus sinicus
SRR2294735	Sus scrofa
SRR2294743	Sus scrofa scrofa
SRR2294744	Sus scrofa scrofa
SRR2294745	Sus scrofa scrofa
SRR2432423	Bos taurus
SRR2432424	Bos taurus
SRR2432425	Bos taurus
SRR2432426	Bos taurus
SRR2432427	Bos taurus
SRR2432428	Bos taurus
SRR2432429	Bos taurus
SRR2432430	Bos taurus
SRR2432431	Bos taurus
SRR2432432	Bos taurus
SRR2432433	Bos taurus
SRR2432434	Bos taurus
SRR2432435	Bos taurus
SRR2432436	Bos taurus
SRR2432458	Bos taurus
SRR2432459	Bos taurus
SRR2432460	Bos taurus
SRR2432461	Bos taurus
SRR2432462	Bos taurus
SRR2432463	Bos taurus
SRR2432464	Bos taurus
SRR2432465	Bos taurus
SRR2432466	Bos taurus
SRR2432467	Bos taurus
SRR2432468	Bos taurus
SRR2432469	Bos taurus
SRR2432470	Bos taurus
SRR2432471	Bos taurus
SRR2432493	Bos taurus
SRR2432494	Bos taurus
SRR2432495	Bos taurus
SRR2432496	Bos taurus
SRR2432497	Bos taurus
SRR2432498	Bos taurus
SRR2432499	Bos taurus
SRR2432500	Bos taurus
SRR2432501	Bos taurus
SRR2432502	Bos taurus
SRR2432503	Bos taurus
SRR2432504	Bos taurus
SRR2432505	Bos taurus
SRR2432506	Bos taurus
SRR2432529	Bos taurus
SRR2432530	Bos taurus
SRR2432531	Bos taurus
SRR2432532	Bos taurus
SRR2432533	Bos taurus
SRR2432534	Bos taurus
SRR2432535	Bos taurus
SRR2432536	Bos taurus
SRR2432537	Bos taurus
SRR2432538	Bos taurus
SRR2432539	Bos taurus
SRR2432540	Bos taurus
SRR2432541	Bos taurus
SRR2432542	Bos taurus
SRR2432564	Bos taurus
SRR2432565	Bos taurus
SRR2432566	Bos taurus
SRR2432567	Bos taurus
SRR2432568	Bos taurus
SRR2432569	Bos taurus
SRR2432570	Bos taurus
SRR2432571	Bos taurus
SRR2432572	Bos taurus
SRR2432573	Bos taurus
SRR2432574	Bos taurus
SRR2432575	Bos taurus
SRR2432576	Bos taurus
SRR2432577	Bos taurus
SRR2432578	Bos taurus
SRR2432601	Bos taurus
SRR2432602	Bos taurus
SRR2432603	Bos taurus
SRR2432604	Bos taurus
SRR2432605	Bos taurus
SRR2432606	Bos taurus
SRR2432607	Bos taurus
SRR2432608	Bos taurus
SRR2432609	Bos taurus
SRR2432610	Bos taurus
SRR2432611	Bos taurus
SRR2432612	Bos taurus
SRR2432613	Bos taurus
SRR2432614	Bos taurus
SRR2432636	Bos taurus
SRR2432637	Bos taurus
SRR2432638	Bos taurus
SRR2432639	Bos taurus
SRR2432640	Bos taurus
SRR2432641	Bos taurus
SRR2432642	Bos taurus
SRR2432643	Bos taurus
SRR2432644	Bos taurus
SRR2432645	Bos taurus
SRR2432646	Bos taurus
SRR2432647	Bos taurus
SRR2432648	Bos taurus
SRR2432649	Bos taurus
SRR2432671	Bos taurus
SRR2432672	Bos taurus
SRR2432673	Bos taurus
SRR2432674	Bos taurus
SRR2432675	Bos taurus
SRR2432676	Bos taurus
SRR2432677	Bos taurus
SRR2432678	Bos taurus
SRR2432679	Bos taurus
SRR2432680	Bos taurus
SRR2432681	Bos taurus
SRR2432682	Bos taurus
SRR2432683	Bos taurus
SRR2432684	Bos taurus
SRR2432706	Bos taurus
SRR2432707	Bos taurus
SRR2432708	Bos taurus
SRR2432709	Bos taurus
SRR2432710	Bos taurus
SRR2432711	Bos taurus
SRR2432712	Bos taurus
SRR2432713	Bos taurus
SRR2432714	Bos taurus
SRR2432715	Bos taurus
SRR2432716	Bos taurus
SRR2432717	Bos taurus
SRR2432718	Bos taurus
SRR2432719	Bos taurus
SRR2432741	Bos taurus
SRR2432742	Bos taurus
SRR2432743	Bos taurus
SRR2432744	Bos taurus
SRR2432745	Bos taurus
SRR2432746	Bos taurus
SRR2432747	Bos taurus
SRR2432748	Bos taurus
SRR2432749	Bos taurus
SRR2432750	Bos taurus
SRR2432751	Bos taurus
SRR2432752	Bos taurus
SRR2432753	Bos taurus
SRR2432754	Bos taurus
SRR2432776	Bos taurus
SRR2432777	Bos taurus
SRR2432778	Bos taurus
SRR2432779	Bos taurus
SRR2432780	Bos taurus
SRR2432781	Bos taurus
SRR2432782	Bos taurus
SRR2432783	Bos taurus
SRR2432784	Bos taurus
SRR2432785	Bos taurus
SRR2432786	Bos taurus
SRR2432787	Bos taurus
SRR2432788	Bos taurus
SRR2432789	Bos taurus
SRR2432811	Bos taurus
SRR2432812	Bos taurus
SRR2432813	Bos taurus
SRR2432814	Bos taurus
SRR2432815	Bos taurus
SRR2432816	Bos taurus
SRR2432817	Bos taurus
SRR2432818	Bos taurus
SRR2432819	Bos taurus
SRR2432820	Bos taurus
SRR2432821	Bos taurus
SRR2432822	Bos taurus
SRR2432823	Bos taurus
SRR2432824	Bos taurus
SRR2432846	Bos taurus
SRR2432847	Bos taurus
SRR2432848	Bos taurus
SRR2432849	Bos taurus
SRR2432850	Bos taurus
SRR2432851	Bos taurus
SRR2432852	Bos taurus
SRR2432853	Bos taurus
SRR2432854	Bos taurus
SRR2432855	Bos taurus
SRR2432856	Bos taurus
SRR2432857	Bos taurus
SRR2432858	Bos taurus
SRR2432859	Bos taurus
SRR2432881	Bos taurus
SRR2432882	Bos taurus
SRR2432883	Bos taurus
SRR2432884	Bos taurus
SRR2432885	Bos taurus
SRR2432886	Bos taurus
SRR2432887	Bos taurus
SRR2432888	Bos taurus
SRR2432889	Bos taurus
SRR2432890	Bos taurus
SRR2432891	Bos taurus
SRR2432892	Bos taurus
SRR2432893	Bos taurus
SRR2432894	Bos taurus
SRR2432917	Bos taurus
SRR2432918	Bos taurus
SRR2432919	Bos taurus
SRR2432920	Bos taurus
SRR2432921	Bos taurus
SRR2432922	Bos taurus
SRR2432923	Bos taurus
SRR2432924	Bos taurus
SRR2432925	Bos taurus
SRR2432926	Bos taurus
SRR2432927	Bos taurus
SRR2432928	Bos taurus
SRR2432929	Bos taurus
SRR2432930	Bos taurus
SRR2432953	Bos taurus
SRR2432954	Bos taurus
SRR2432955	Bos taurus
SRR2432956	Bos taurus
SRR2432957	Bos taurus
SRR2432958	Bos taurus
SRR2432959	Bos taurus
SRR2432960	Bos taurus
SRR2432961	Bos taurus
SRR2432962	Bos taurus
SRR2432985	Bos taurus
SRR2432986	Bos taurus
SRR2432987	Bos taurus
SRR2432988	Bos taurus
SRR2432989	Bos taurus
SRR2432990	Bos taurus
SRR2432991	Bos taurus
SRR2432992	Bos taurus
SRR2432993	Bos taurus
SRR2432994	Bos taurus
SRR2432995	Bos taurus
SRR2432996	Bos taurus
SRR2432997	Bos taurus
SRR2432998	Bos taurus
SRR2433021	Bos taurus
SRR2433022	Bos taurus
SRR2433023	Bos taurus
SRR2433024	Bos taurus
SRR2433025	Bos taurus
SRR2433026	Bos taurus
SRR2433027	Bos taurus
SRR2433028	Bos taurus
SRR2433029	Bos taurus
SRR2433030	Bos taurus
SRR2433031	Bos taurus
SRR2433032	Bos taurus
SRR2433033	Bos taurus
SRR2433034	Bos taurus
SRR2433035	Bos taurus
SRR2433058	Bos taurus
SRR2433059	Bos taurus
SRR2433060	Bos taurus
SRR2433061	Bos taurus
SRR2433062	Bos taurus
SRR2433063	Bos taurus
SRR2433064	Bos taurus
SRR2433065	Bos taurus
SRR2433066	Bos taurus
SRR2433067	Bos taurus
SRR2433068	Bos taurus
SRR2433069	Bos taurus
SRR2433070	Bos taurus
SRR2433071	Bos taurus
SRR2433094	Bos taurus
SRR2433095	Bos taurus
SRR2433096	Bos taurus
SRR2433097	Bos taurus
SRR2433098	Bos taurus
SRR2433099	Bos taurus
SRR2433100	Bos taurus
SRR2433101	Bos taurus
SRR2433102	Bos taurus
SRR2433103	Bos taurus
SRR2433104	Bos taurus
SRR2433105	Bos taurus
SRR2433106	Bos taurus
SRR2433107	Bos taurus
SRR2433129	Bos taurus
SRR2433130	Bos taurus
SRR2433131	Bos taurus
SRR2433132	Bos taurus
SRR2433133	Bos taurus
SRR2433134	Bos taurus
SRR2433135	Bos taurus
SRR2433136	Bos taurus
SRR2433137	Bos taurus
SRR2433138	Bos taurus
SRR2433139	Bos taurus
SRR2433140	Bos taurus
SRR2433141	Bos taurus
SRR2433142	Bos taurus
SRR2433164	Bos taurus
SRR2433165	Bos taurus
SRR2433166	Bos taurus
SRR2433167	Bos taurus
SRR2433168	Bos taurus
SRR2433169	Bos taurus
SRR2433170	Bos taurus
SRR2433171	Bos taurus
SRR2433172	Bos taurus
SRR2433173	Bos taurus
SRR2433174	Bos taurus
SRR2433175	Bos taurus
SRR2433176	Bos taurus
SRR2433177	Bos taurus
SRR2433199	Bos taurus
SRR2433200	Bos taurus
SRR2433201	Bos taurus
SRR2433202	Bos taurus
SRR2433203	Bos taurus
SRR2433204	Bos taurus
SRR2433205	Bos taurus
SRR2433206	Bos taurus
SRR2433207	Bos taurus
SRR2433208	Bos taurus
SRR2433209	Bos taurus
SRR2433210	Bos taurus
SRR2433211	Bos taurus
SRR2433212	Bos taurus
SRR2564760	Sus scrofa
SRR2662909	Sus scrofa
SRR2662927	Sus scrofa
SRR2662928	Sus scrofa
SRR2663407	Sus scrofa
SRR2913598	Rousettus aegyptiacus
SRR2914366	Rousettus aegyptiacus
SRR2954814	Bubalus bubalis
SRR3068180	Bos grunniens
ERR192362	Sus scrofa
ERR192363	Sus scrofa
ERR192364	Sus scrofa
ERR192365	Sus scrofa
ERR192366	Sus scrofa
ERR192367	Sus scrofa
ERR192368	Sus scrofa
ERR192369	Sus scrofa
ERR192370	Sus scrofa
ERR192371	Sus scrofa
ERR192372	Sus scrofa
ERR192373	Sus scrofa
ERR192374	Sus scrofa
ERR192376	Sus scrofa
ERR192378	Sus scrofa
ERR192379	Sus scrofa
ERR192380	Sus scrofa
ERR192381	Sus scrofa
ERR192382	Sus scrofa
ERR192383	Sus scrofa
ERR192384	Sus scrofa
ERR192385	Sus scrofa
ERR192386	Sus scrofa
ERR192387	Sus scrofa
ERR192388	Sus scrofa
ERR192389	Sus scrofa
ERR192390	Sus scrofa
ERR192391	Sus scrofa
ERR192392	Sus scrofa
ERR192393	Sus scrofa
ERR192394	Sus scrofa
ERR192395	Sus scrofa
ERR192396	Sus scrofa
ERR192397	Sus scrofa
ERR192398	Sus scrofa
ERR192399	Sus scrofa
ERR192400	Sus scrofa
ERR192401	Sus scrofa
ERR192402	Sus scrofa
ERR192403	Sus scrofa
ERR192404	Sus scrofa
ERR192405	Sus scrofa
ERR192406	Sus scrofa
ERR192407	Sus scrofa
ERR192408	Sus scrofa
ERR192409	Sus scrofa
ERR192410	Sus scrofa
ERR192411	Sus scrofa
ERR192412	Sus scrofa
ERR192413	Sus scrofa
ERR192414	Sus scrofa
ERR192415	Sus scrofa
ERR192416	Sus scrofa
ERR192417	Sus scrofa
ERR192418	Sus scrofa
ERR192419	Sus scrofa
ERR192420	Sus scrofa
ERR192421	Sus scrofa
ERR192422	Sus scrofa
ERR192423	Sus scrofa
ERR192424	Sus scrofa
ERR192425	Sus scrofa
ERR192426	Sus scrofa
ERR192427	Sus scrofa
ERR192428	Sus scrofa
ERR192429	Sus scrofa
ERR192430	Sus scrofa
ERR192431	Sus scrofa
ERR192432	Sus scrofa
ERR192433	Sus scrofa
ERR192434	Sus scrofa
ERR192436	Sus scrofa
ERR192437	Sus scrofa
ERR192438	Sus scrofa
ERR192439	Sus scrofa
ERR192440	Sus scrofa
ERR192441	Sus scrofa
ERR192442	Sus scrofa
ERR192443	Sus scrofa
ERR192444	Sus scrofa
ERR192445	Sus scrofa
ERR192446	Sus scrofa
ERR192447	Sus scrofa
ERR192448	Sus scrofa
ERR192449	Sus scrofa
ERR192450	Sus scrofa
SRR2089935	Mustela putorius furo
SRR2089937	Mustela putorius furo
SRR2089942	Mustela putorius furo
SRR2089943	Mustela putorius furo
SRR2089945	Mustela putorius furo
SRR2089947	Mustela putorius furo
SRR2089948	Mustela putorius furo
SRR2089949	Mustela putorius furo
SRR2089952	Mustela putorius furo
SRR2089953	Mustela putorius furo
SRR2089954	Mustela putorius furo
SRR2089991	Mustela putorius furo
SRR2090005	Mustela putorius furo
SRR2090055	Mustela putorius furo
ERR192375	Sus scrofa
ERR192377	Sus scrofa
ERR192435	Sus scrofa
ERR489266	Ovis aries
ERR489267	Ovis aries
ERR489274	Ovis aries
ERR489275	Ovis aries
ERR489282	Ovis aries
ERR489283	Ovis aries
ERR841785	Oryctolagus cuniculus
SRR1612624	Sus scrofa domesticus
SRR1612625	Sus scrofa domesticus
SRR1612830	Sus scrofa domesticus
SRR1612831	Sus scrofa domesticus
SRR1612832	Sus scrofa domesticus
SRR1612833	Sus scrofa domesticus
SRR1612834	Sus scrofa domesticus
SRR1635039	Macaca mulatta
SRR1635909	Macaca mulatta
SRR1635911	Macaca mulatta
SRR1635912	Macaca mulatta
SRR1635913	Macaca mulatta
SRR1635914	Macaca mulatta
SRR1639245	Bos taurus
SRR1657905	Hipposideros armiger
SRR1659055	Bison bison
SRR1659056	Bison bison
SRR1659057	Bison bison
SRR1659058	Bison bison
SRR1747119	Bos grunniens
SRR1758909	Papio anubis
SRR1758926	Pan troglodytes
SRR1758927	Pan troglodytes
SRR1758943	Macaca fascicularis
SRR1758957	Macaca fascicularis
SRR1758971	Macaca fuscata
SRR1758985	Callithrix jacchus
SRR1758998	Microcebus murinus
SRR1759012	Macaca nemestrina
SRR1759027	Cercocebus atys
SRR1759042	Saimiri sciureus
SRR1822386	Capra hircus
SRR1822387	Capra hircus
SRR1822388	Capra hircus
SRR1822395	Capra hircus
SRR1822396	Capra hircus
SRR1822397	Capra hircus
SRR1822404	Capra hircus
SRR1822405	Capra hircus
SRR1822406	Capra hircus
SRR1993189	Oryctolagus cuniculus
SRR1993190	Oryctolagus cuniculus
SRR1993191	Oryctolagus cuniculus
SRR1993192	Oryctolagus cuniculus
SRR1993193	Oryctolagus cuniculus
SRR1993194	Oryctolagus cuniculus
SRR1993195	Oryctolagus cuniculus
SRR1993196	Oryctolagus cuniculus
SRR1993197	Oryctolagus cuniculus
SRR1993198	Oryctolagus cuniculus
SRR1993199	Oryctolagus cuniculus
SRR1993200	Oryctolagus cuniculus
SRR1993201	Oryctolagus cuniculus
SRR1993202	Oryctolagus cuniculus
SRR1993203	Oryctolagus cuniculus
SRR1993204	Oryctolagus cuniculus
SRR1993205	Oryctolagus cuniculus
SRR1993206	Oryctolagus cuniculus
SRR1993207	Oryctolagus cuniculus
SRR1993208	Oryctolagus cuniculus
SRR1993209	Oryctolagus cuniculus
SRR1993210	Oryctolagus cuniculus
SRR1993211	Oryctolagus cuniculus
SRR1993212	Oryctolagus cuniculus
SRR1993213	Oryctolagus cuniculus
SRR1993214	Oryctolagus cuniculus
SRR1993215	Oryctolagus cuniculus
SRR1993216	Oryctolagus cuniculus
SRR1993217	Oryctolagus cuniculus
SRR1993218	Oryctolagus cuniculus
SRR1993219	Oryctolagus cuniculus
SRR1993220	Oryctolagus cuniculus
SRR1993221	Oryctolagus cuniculus
SRR1993222	Oryctolagus cuniculus
SRR1993223	Oryctolagus cuniculus
SRR1993224	Oryctolagus cuniculus
SRR2029646	Sus scrofa
SRR2029647	Sus scrofa
SRR2029648	Sus scrofa
SRR2029649	Sus scrofa
SRR2029650	Sus scrofa
SRR2029651	Sus scrofa
SRR2029652	Sus scrofa
SRR2029653	Sus scrofa
SRR412813	Mustela putorius furo
SRR412814	Mustela putorius furo
SRR412815	Mustela putorius furo
SRR412816	Mustela putorius furo
SRR412817	Mustela putorius furo
SRR412818	Mustela putorius furo
DRR013416	Notamacropus eugenii
DRR013417	Notamacropus eugenii
DRR013418	Notamacropus eugenii
DRR013419	Notamacropus eugenii
DRR013420	Notamacropus eugenii
DRR013421	Notamacropus eugenii
DRR013422	Notamacropus eugenii
DRR013423	Notamacropus eugenii
DRR013568	Notamacropus eugenii
DRR013569	Notamacropus eugenii
DRR013570	Notamacropus eugenii
DRR013571	Notamacropus eugenii
DRR013572	Notamacropus eugenii
DRR013573	Notamacropus eugenii
DRR013574	Notamacropus eugenii
DRR013575	Notamacropus eugenii
ERR257756	Ovis aries
ERR257760	Ovis aries
ERR257765	Ovis aries
ERR514717	Bos taurus
ERR514718	Bos taurus
ERR514719	Bos taurus
ERR514720	Bos taurus
ERR514721	Bos taurus
ERR514722	Bos taurus
ERR514723	Bos taurus
SRR1168912	Callithrix jacchus
SRR1168913	Callithrix jacchus
SRR1168914	Callithrix jacchus
SRR1168915	Callithrix jacchus
SRR1168916	Callithrix jacchus
SRR1168917	Callithrix jacchus
SRR1168918	Callithrix jacchus
SRR1168919	Callithrix jacchus
SRR1168920	Callithrix jacchus
SRR1168921	Callithrix jacchus
SRR1168922	Callithrix jacchus
SRR1168923	Callithrix jacchus
SRR1168924	Callithrix jacchus
SRR1168925	Callithrix jacchus
SRR1168926	Callithrix jacchus
SRR1168927	Callithrix jacchus
SRR1168928	Callithrix jacchus
SRR1168929	Callithrix jacchus
SRR1168930	Callithrix jacchus
SRR1168931	Callithrix jacchus
SRR1168932	Callithrix jacchus
SRR1168933	Callithrix jacchus
SRR1168934	Callithrix jacchus
SRR1168935	Callithrix jacchus
SRR1168936	Callithrix jacchus
SRR1168937	Callithrix jacchus
SRR1175694	Ovis aries
SRR1200908	Cavia porcellus
SRR1200909	Cavia porcellus
SRR1205218	Phascolarctos cinereus
SRR1230349	Ovis aries
SRR1300768	Rhinopithecus bieti
SRR1324969	Lepus granatensis
SRR1324970	Lepus granatensis
SRR1324971	Lepus granatensis
SRR1324972	Lepus granatensis
SRR1324973	Lepus granatensis
SRR1324974	Lepus granatensis
SRR1324975	Lepus granatensis
SRR1324976	Lepus granatensis
SRR1324977	Lepus granatensis
SRR1324978	Lepus granatensis
SRR1449269	Bos taurus
SRR1449271	Bos taurus
SRR1449272	Bos taurus
SRR1506068	Macaca fascicularis
SRR1506069	Macaca fascicularis
SRR1506070	Macaca fascicularis
SRR1506071	Macaca fascicularis
SRR1506072	Macaca fascicularis
SRR1506073	Macaca fascicularis
SRR1506074	Macaca fascicularis
SRR1506075	Macaca fascicularis
SRR1506076	Macaca fascicularis
SRR1506077	Macaca fascicularis
SRR1506078	Macaca fascicularis
SRR1506079	Macaca fascicularis
SRR1506080	Macaca fascicularis
SRR1506081	Macaca fascicularis
SRR1506082	Macaca fascicularis
SRR1506083	Macaca fascicularis
SRR1506084	Macaca fascicularis
SRR1506085	Macaca fascicularis
SRR1562259	Equus asinus
SRR1602569	Macaca mulatta
SRR1610284	Sus scrofa domesticus
SRR1610285	Sus scrofa domesticus
SRR1610286	Sus scrofa domesticus
SRR1610287	Sus scrofa domesticus
SRR1610288	Sus scrofa domesticus
SRR1610415	Sus scrofa domesticus
SRR1610417	Sus scrofa domesticus
SRR1610418	Sus scrofa domesticus
SRR1610419	Sus scrofa domesticus
SRR1610425	Sus scrofa domesticus
SRR1612608	Sus scrofa domesticus
SRR1612610	Sus scrofa domesticus
SRR1612616	Sus scrofa domesticus
SRR1612621	Sus scrofa domesticus
SRR1612622	Sus scrofa domesticus
SRR1612623	Sus scrofa domesticus
SRR1614094	Sus scrofa domesticus
SRR576286	Bos taurus
SRR576287	Bos taurus
SRR576288	Bos taurus
SRR576289	Bos taurus
SRR576290	Bos taurus
SRR576291	Bos taurus
SRR576292	Bos taurus
SRR576293	Bos taurus
ERR315645	Bubalus bubalis
SRR039169	Sus scrofa
SRR039170	Sus scrofa
SRR039171	Sus scrofa
SRR039199	Sus scrofa
SRR039200	Sus scrofa
SRR039201	Sus scrofa
SRR1014663	Equus caballus
SRR1014897	Panthera tigris altaica
SRR1015468	Panthera tigris altaica
SRR1015836	Panthera tigris altaica
SRR1034827	Bos frontalis
SRR1045086	Papio anubis
SRR1047643	Macaca mulatta
SRR1047797	Sus scrofa domesticus
SRR1047809	Sus scrofa domesticus
SRR1048153	Sus scrofa domesticus
SRR1048200	Sus scrofa domesticus
SRR1048368	Sus scrofa domesticus
SRR1048422	Sus scrofa domesticus
SRR1168895	Callithrix jacchus
SRR1168896	Callithrix jacchus
SRR1168897	Callithrix jacchus
SRR1168898	Callithrix jacchus
SRR1168899	Callithrix jacchus
SRR1168900	Callithrix jacchus
SRR1168901	Callithrix jacchus
SRR1168902	Callithrix jacchus
SRR1168903	Callithrix jacchus
SRR1168904	Callithrix jacchus
SRR1168905	Callithrix jacchus
SRR1168906	Callithrix jacchus
SRR1168907	Callithrix jacchus
SRR1168908	Callithrix jacchus
SRR1168909	Callithrix jacchus
SRR1168910	Callithrix jacchus
SRR1168911	Callithrix jacchus
SRR361436	Bos grunniens
SRR388301	Oryctolagus cuniculus
SRR388307	Oryctolagus cuniculus
SRR388308	Oryctolagus cuniculus
SRR388754	Canis lupus familiaris
SRR388763	Canis lupus familiaris
SRR388765	Canis lupus familiaris
SRR391679	Mustela putorius furo
SRR391922	Mustela putorius furo
SRR391939	Mustela putorius furo
SRR391947	Mustela putorius furo
SRR391948	Mustela putorius furo
SRR391951	Mustela putorius furo
SRR391963	Mustela putorius furo
SRR391973	Mustela putorius furo
SRR391977	Mustela putorius furo
SRR391979	Mustela putorius furo
SRR391980	Mustela putorius furo
SRR391987	Mustela putorius furo
SRR391993	Mustela putorius furo
SRR392001	Mustela putorius furo
SRR392044	Mustela putorius furo
SRR392056	Mustela putorius furo
SRR394311	Mustela putorius furo
SRR394320	Mustela putorius furo
SRR394323	Mustela putorius furo
SRR394375	Mustela putorius furo
SRR395577	Mustela putorius furo
SRR395582	Mustela putorius furo
SRR395584	Mustela putorius furo
SRR395594	Mustela putorius furo
SRR395599	Mustela putorius furo
SRR395604	Mustela putorius furo
SRR489498	Capra hircus
SRR494776	Dasypus novemcinctus
SRR494781	Dasypus novemcinctus
SRR500897	Monodelphis domestica
SRR500899	Monodelphis domestica
SRR500902	Monodelphis domestica
SRR500942	Saimiri boliviensis boliviensis
SRR500945	Saimiri boliviensis boliviensis
SRR527309	Camelus bactrianus
SRR527310	Camelus bactrianus
SRR527311	Camelus bactrianus
SRR527312	Camelus bactrianus
SRR527313	Camelus bactrianus
SRR527314	Camelus bactrianus
SRR527315	Camelus bactrianus
SRR527316	Camelus bactrianus
SRR527317	Camelus bactrianus
SRR594451	Macaca mulatta
SRR594460	Macaca mulatta
SRR594469	Macaca mulatta
SRR594478	Bos taurus
SRR594487	Bos taurus
SRR594496	Bos taurus
SRR630494	Macaca mulatta
SRR646626	Arctocephalus gazella
SRR649468	Capra hircus
SRR653845	Sus scrofa
SRR850199	Ochotona princeps
SRR850200	Ochotona princeps
SRR850201	Ochotona princeps
SRR850202	Ochotona princeps
SRR867587	Monodelphis domestica
SRR922125	Balaenoptera acutorostrata

## Sheet: Table_S4
Table S4. Accession List of 388 Intestine Data Sets.
ERR3366387	Castor canadensis
SRR10343019	Sus scrofa
SRR10343020	Sus scrofa
SRR10343021	Sus scrofa
SRR10343022	Sus scrofa
SRR10343023	Sus scrofa
SRR10343024	Sus scrofa
SRR10343025	Sus scrofa
SRR10343026	Sus scrofa
SRR10343027	Sus scrofa
SRR10343028	Sus scrofa
SRR10343029	Sus scrofa
SRR10343030	Sus scrofa
SRR10343031	Sus scrofa
SRR10343032	Sus scrofa
SRR10343033	Sus scrofa
SRR10343034	Sus scrofa
SRR10343035	Sus scrofa
SRR10343036	Sus scrofa
SRR10343037	Sus scrofa
SRR10343038	Sus scrofa
SRR10343039	Sus scrofa
SRR10343040	Sus scrofa
SRR10343041	Sus scrofa
SRR10343042	Sus scrofa
SRR10343043	Sus scrofa
SRR10343044	Sus scrofa
SRR10343045	Sus scrofa
SRR10343046	Sus scrofa
SRR10343047	Sus scrofa
SRR10343048	Sus scrofa
SRR10343049	Sus scrofa
SRR10343050	Sus scrofa
SRR10343051	Sus scrofa
SRR10343052	Sus scrofa
SRR10343053	Sus scrofa
SRR10343054	Sus scrofa
SRR10343055	Sus scrofa
SRR10343056	Sus scrofa
SRR10343057	Sus scrofa
SRR10343058	Sus scrofa
SRR10829947	Sus scrofa
SRR10829948	Sus scrofa
SRR10829949	Sus scrofa
SRR10829950	Sus scrofa
SRR10829951	Sus scrofa
SRR10829952	Sus scrofa
SRR10829953	Sus scrofa
SRR10829954	Sus scrofa
SRR10829955	Sus scrofa
SRR10829956	Sus scrofa
SRR10829957	Sus scrofa
SRR10829958	Sus scrofa
SRR11486116	Sus scrofa
SRR11486117	Sus scrofa
SRR11486118	Sus scrofa
SRR11486119	Sus scrofa
SRR11486120	Sus scrofa
SRR11486121	Sus scrofa
SRR11486122	Sus scrofa
SRR11486123	Sus scrofa
SRR11486124	Sus scrofa
SRR11486125	Sus scrofa
SRR11486126	Sus scrofa
SRR11486127	Sus scrofa
SRR11486128	Sus scrofa
SRR11486129	Sus scrofa
SRR11486130	Sus scrofa
SRR11486131	Sus scrofa
SRR11486132	Sus scrofa
SRR11486133	Sus scrofa
SRR11486134	Sus scrofa
SRR11486135	Sus scrofa
SRR11486136	Sus scrofa
SRR8614818	Bos taurus
SRR8614820	Bos taurus
SRR8996987	Canis lupus familiaris
SRR8997031	Canis lupus familiaris
SRR8997056	Canis lupus familiaris
SRR9024748	Suricata suricatta
SRR9024750	Suricata suricatta
SRR9024751	Suricata suricatta
SRR9668622	Sus scrofa
SRR9668623	Sus scrofa
SRR9668624	Sus scrofa
SRR9668625	Sus scrofa
SRR9668626	Sus scrofa
SRR9668627	Sus scrofa
SRR9668628	Sus scrofa
SRR9668629	Sus scrofa
SRR9668630	Sus scrofa
SRR9668631	Sus scrofa
SRR9668632	Sus scrofa
SRR9668633	Sus scrofa
SRR9945710	Sus scrofa
SRR9945711	Sus scrofa
SRR9945712	Sus scrofa
SRR9945713	Sus scrofa
SRR9945714	Sus scrofa
SRR9945715	Sus scrofa
SRR8614209	Bos taurus
SRR8614215	Bos taurus
SRR8614222	Bos taurus
SRR8614223	Bos taurus
SRR8614225	Bos taurus
SRR8614228	Bos taurus
SRR8614229	Bos taurus
SRR8614241	Bos taurus
SRR8614242	Bos taurus
SRR8614243	Bos taurus
SRR8614246	Bos taurus
SRR8614254	Bos taurus
SRR8614255	Bos taurus
SRR8614257	Bos taurus
SRR8614301	Bos taurus
SRR8614356	Bos taurus
SRR8614373	Bos taurus
SRR8614374	Bos taurus
SRR8614399	Bos taurus
SRR8614400	Bos taurus
SRR8614402	Bos taurus
SRR8614416	Bos taurus
SRR8614420	Bos taurus
SRR8614438	Bos taurus
SRR8614455	Bos taurus
SRR8614457	Bos taurus
SRR8614458	Bos taurus
SRR8614460	Bos taurus
SRR8614463	Bos taurus
SRR8614472	Bos taurus
SRR8614475	Bos taurus
SRR8614481	Bos taurus
SRR8614486	Bos taurus
SRR8614487	Bos taurus
SRR8614492	Bos taurus
SRR8614494	Bos taurus
SRR8614495	Bos taurus
SRR8614496	Bos taurus
SRR8614497	Bos taurus
SRR8614505	Bos taurus
SRR8614507	Bos taurus
SRR8614508	Bos taurus
SRR8614529	Bos taurus
SRR8614550	Bos taurus
SRR8614553	Bos taurus
SRR8614554	Bos taurus
SRR8614556	Bos taurus
SRR8614559	Bos taurus
SRR8614560	Bos taurus
SRR8614565	Bos taurus
SRR8614567	Bos taurus
SRR8614569	Bos taurus
SRR8614570	Bos taurus
SRR8614571	Bos taurus
SRR8614577	Bos taurus
SRR8614599	Bos taurus
SRR8614604	Bos taurus
SRR8614605	Bos taurus
SRR8614607	Bos taurus
SRR8614608	Bos taurus
SRR8614612	Bos taurus
SRR8614614	Bos taurus
SRR8614624	Bos taurus
SRR8614626	Bos taurus
SRR8614627	Bos taurus
SRR8614632	Bos taurus
SRR8614635	Bos taurus
SRR8614636	Bos taurus
SRR8614641	Bos taurus
SRR8614642	Bos taurus
SRR8614650	Bos taurus
SRR8614654	Bos taurus
SRR8614656	Bos taurus
SRR8614659	Bos taurus
SRR8614660	Bos taurus
SRR8614677	Bos taurus
SRR8614678	Bos taurus
SRR8614691	Bos taurus
SRR8614692	Bos taurus
SRR8614699	Bos taurus
SRR8614700	Bos taurus
SRR8614701	Bos taurus
SRR8614721	Bos taurus
SRR8614722	Bos taurus
SRR8614726	Bos taurus
SRR8614734	Bos taurus
SRR8614741	Bos taurus
SRR8614748	Bos taurus
SRR8614749	Bos taurus
SRR8614750	Bos taurus
SRR8614761	Bos taurus
SRR8614762	Bos taurus
SRR8614764	Bos taurus
SRR8614768	Bos taurus
SRR8614772	Bos taurus
SRR8614780	Bos taurus
SRR8614804	Bos taurus
SRR8614810	Bos taurus
SRR8614811	Bos taurus
SRR8614822	Bos taurus
ERR1959775	Fukomys mechowii
ERR2220011	Castor canadensis
SRR3197675	Macaca mulatta
SRR3197676	Macaca mulatta
SRR3197677	Macaca mulatta
SRR3197678	Macaca mulatta
SRR4279903	Acomys cahirinus
SRR4279904	Acomys cahirinus
SRR4342183	Myodes glareolus
SRR5012866	Sus scrofa
SRR5012867	Sus scrofa
SRR5012868	Sus scrofa
SRR5012869	Sus scrofa
SRR5027048	Sus scrofa
SRR5027049	Sus scrofa
SRR5027050	Sus scrofa
SRR5027051	Sus scrofa
SRR5027060	Sus scrofa
SRR5027061	Sus scrofa
SRR5027062	Sus scrofa
SRR5027063	Sus scrofa
SRR5027064	Sus scrofa
SRR5120059	Sus scrofa
SRR5275317	Sus scrofa
SRR5275318	Sus scrofa
SRR5275320	Sus scrofa
SRR5275321	Sus scrofa
SRR5328124	Manis javanica
SRR5889348	Canis lupus familiaris
SRR5928354	Callithrix jacchus
SRR6317577	Canis lupus familiaris
SRR6317578	Canis lupus familiaris
SRR6317579	Canis lupus familiaris
SRR6317580	Canis lupus familiaris
SRR6317581	Canis lupus familiaris
SRR6317582	Canis lupus familiaris
SRR6317583	Canis lupus familiaris
SRR6317584	Canis lupus familiaris
SRR6317585	Canis lupus familiaris
SRR6317586	Canis lupus familiaris
SRR6317587	Canis lupus familiaris
SRR6317588	Canis lupus familiaris
SRR6317589	Canis lupus familiaris
SRR6317590	Canis lupus familiaris
SRR6317591	Canis lupus familiaris
SRR6317592	Canis lupus familiaris
SRR6317593	Canis lupus familiaris
SRR6317594	Canis lupus familiaris
SRR6317595	Canis lupus familiaris
SRR6317596	Canis lupus familiaris
SRR6317597	Canis lupus familiaris
SRR6317598	Canis lupus familiaris
SRR6317599	Canis lupus familiaris
SRR6317600	Canis lupus familiaris
SRR6317601	Canis lupus familiaris
SRR6317602	Canis lupus familiaris
SRR6317603	Canis lupus familiaris
SRR6317604	Canis lupus familiaris
SRR6749599	Rhinolophus ferrumequinum
SRR6749600	Rhinolophus ferrumequinum
SRR6749601	Rhinolophus ferrumequinum
SRR6749602	Rhinolophus ferrumequinum
SRR7632629	Manis javanica
SRR7632630	Manis javanica
SRR7632631	Manis javanica
SRR7632632	Manis javanica
SRR7632633	Manis javanica
SRR7632634	Manis javanica
SRR7632635	Manis javanica
SRR7632636	Manis javanica
SRR7641079	Manis javanica
SRR7641080	Manis javanica
SRR7641081	Manis javanica
SRR7641082	Manis javanica
SRR7641083	Manis javanica
SRR7641084	Manis javanica
SRR7641085	Manis javanica
SRR7641086	Manis javanica
SRR7641087	Manis javanica
SRR7641088	Manis javanica
SRR7641089	Manis javanica
SRR7641090	Manis javanica
SRR8102037	Zalophus californianus
SRR8177216	Ovis aries
SRR8177217	Ovis aries
SRR8177218	Ovis aries
SRR8177219	Ovis aries
SRR8177220	Ovis aries
SRR8177221	Ovis aries
SRR8177222	Ovis aries
SRR8177223	Ovis aries
SRR8177224	Ovis aries
SRR8177225	Ovis aries
SRR8177226	Ovis aries
SRR8177227	Ovis aries
SRR8421351	Sus scrofa
SRR8421352	Sus scrofa
SRR8421353	Sus scrofa
SRR8421354	Sus scrofa
SRR8421355	Sus scrofa
SRR8421356	Sus scrofa
SRR8421357	Sus scrofa
SRR8421358	Sus scrofa
SRR8421359	Sus scrofa
SRR8421360	Sus scrofa
SRR8421361	Sus scrofa
SRR8421362	Sus scrofa
SRR8421363	Sus scrofa
SRR8421364	Sus scrofa
SRR8614236	Bos taurus
SRR8614315	Bos taurus
SRR8614317	Bos taurus
SRR8614318	Bos taurus
SRR8614337	Bos taurus
SRR8614343	Bos taurus
SRR8614344	Bos taurus
SRR8614346	Bos taurus
ERR257756	Ovis aries
ERR257760	Ovis aries
ERR257765	Ovis aries
ERR315619	Bubalus bubalis
ERR315620	Bubalus bubalis
SRR1006118	Sus scrofa scrofa
SRR1006119	Sus scrofa scrofa
SRR1006120	Sus scrofa scrofa
SRR1006121	Sus scrofa scrofa
SRR1006122	Sus scrofa scrofa
SRR1006123	Sus scrofa scrofa
SRR1006124	Sus scrofa scrofa
SRR1006125	Sus scrofa scrofa
SRR1006126	Sus scrofa scrofa
SRR1006127	Sus scrofa scrofa
SRR1006128	Sus scrofa scrofa
SRR1006129	Sus scrofa scrofa
SRR1006130	Sus scrofa scrofa
SRR1006131	Sus scrofa scrofa
SRR1006132	Sus scrofa scrofa
SRR1006133	Sus scrofa scrofa
SRR1056194	Chlorocebus sabaeus
SRR1056195	Chlorocebus sabaeus
SRR1056196	Chlorocebus sabaeus
SRR1056199	Chlorocebus sabaeus
SRR1056200	Chlorocebus sabaeus
SRR1056201	Chlorocebus sabaeus
SRR1056202	Chlorocebus sabaeus
SRR1056203	Chlorocebus sabaeus
SRR1056204	Chlorocebus sabaeus
SRR1056205	Chlorocebus sabaeus
SRR1056206	Chlorocebus sabaeus
SRR1300770	Rhinopithecus bieti
SRR1300771	Rhinopithecus bieti
SRR1300774	Macaca mulatta
SRR1300775	Macaca mulatta
SRR1945376	Mus spretus
SRR2307628	Ailuropoda melanoleuca
SRR2960309	Canis lupus familiaris
SRR2960315	Canis lupus familiaris
SRR2960320	Canis lupus familiaris
SRR3197653	Macaca mulatta
SRR3197654	Macaca mulatta
SRR3197655	Macaca mulatta
SRR3197656	Macaca mulatta
SRR3197657	Macaca mulatta
SRR3197658	Macaca mulatta
SRR3197659	Macaca mulatta
SRR3197660	Macaca mulatta
SRR3197661	Macaca mulatta
SRR3197662	Macaca mulatta
SRR3197663	Macaca mulatta
SRR3197664	Macaca mulatta
SRR3197665	Macaca mulatta
SRR3197666	Macaca mulatta
SRR3197667	Macaca mulatta
SRR3197668	Macaca mulatta
SRR3197669	Macaca mulatta
SRR3197670	Macaca mulatta
SRR3197671	Macaca mulatta
SRR3197672	Macaca mulatta
SRR3197673	Macaca mulatta
SRR3197674	Macaca mulatta
SRR646624	Arctocephalus gazella
SRR915909	Monodelphis domestica
SRR960471	Sus scrofa
SRR960472	Sus scrofa
SRR960473	Sus scrofa
SRR960474	Sus scrofa
SRR960475	Sus scrofa
SRR960476	Sus scrofa

## Sheet: Table S5
Table S5. Species Abbreviation And Corresponding ACE2-S1 Docking Z-score In Figure 4
Full name	Abbreviation	Z_Dock_Score
Aotus nancymaae	aon	2051.66
Canis familiaris	cfa	2043.34
Pteropus alecto	pale	2038.38
Equus caballus	ecb	2001.88
Rhinolophus alcyone	rha	1932.64
Heterocephalus glaber	hgl	1905.36
Maylandia zebra	mze	1880.74
Ovis aries	oas	1822.1
Rhinolophus pearsonii	rpe	1796.78
Puma concolor	puc	1792.26
Cricetulus griseus	cge	1790.99
Vulpes vulpes	vvp	1787.76
Sus scrofa	ssc	1763.06
Rhinolophus ferrumequinum	rhf	1761.03
Rousettus leschenaultii	rol	1757.11
Theropithecus gelada	thg	1732.34
Piliocolobus tephrosceles	pit	1722.02
Rhinolophus sinicus	rhs	1719.78
Delphinapterus leucas	dle	1707.68
Rhinolophus landeri	rhl	1701.73
Octodon degus	ocd	1698.66
Macaca mulatta	mcc	1696.92
Macaca nemestrina	man	1696.92
Macaca fascicularis	mcf	1696.05
Paguma larvata	pal	1695.71
Ictidomys tridecemlineatus	ict	1689.21
Carlito syrichta	cas	1687.16
Grammomys surdaster	grs	1686.43
Papio anubis	paa	1640.95
Homo sapiens	hsa	1632.12
Chlorocebus aethiops	cha	1629.41
Fukomys damarensis	fud	1621.92
Bos mutus	bom	1621.77
Ornithorhynchus anatinus	oaa	1619.88
Rhinolophus pusillus	rhp	1614.65
Chinchilla lanigera	chl	1612.52
Erpetoichthys calabaricus	erc	1609.51
Tupaia chinensis	tup	1605.99
Phyllostomus discolor	phd	1605.02
Pteropus vampyrus	ptv	1601.23
Felis catus	fca	1599.69
Microtus ochrogaster	mio	1599.04
Mus pahari	mpah	1587.01
Rattus norvegicus	rno	1585.73
Camelus dromedarius	cdk	1581.59
Mesocricetus auratus	mea	1578.95
Phodopus campbelli	phc	1571.51
Procyon lotor	prl	1567.02
Vicugna pacos	vip	1565.84
Eumetopias jubatus	euj	1562.92
Callorhinus ursinus	cau	1562.36
Otolemur garnettii	otg	1558.36
Pipistrellus abramus	pia	1556.72
Nannospalax galili	ngi	1553.05
Peromyscus leucopus	pel	1540.26
Physeter catodon	pcad	1537.01
Odocoileus virginianus texanus	odvt	1531.96
Microcebus murinus	mim	1524.1
Loxodonta africana	lav	1497.07
Echinops telfairi	loa	1490.23
Mus caroli	mcal	1489.24
Mustela putorius furo	mupf	1479.09
Lynx pardinus	lyp	1477.62
